# Supplementary material for: Job Attractiveness and Job Satisfaction of Dental Hygienists: From Japanese Dental Hygienists’ Survey 2019
Source: Int J Environ Res Public Health. 2021 Jan 17;18(2):755. doi: 10.3390/ijerph18020755 (PMC7830899; doi:10.3390/ijerph18020755)
Supplement: Supplementary file 1 [file ijerph-18-00755-s001.zip]

Archive with 2 entries (2 files):
- Supplymental revised20210113.docx
- Supplymental revised20210113.pdf
